# Supplementary material for: Metabolic profiling of glioblastoma and identification of G0S2 as a metabolic target
Source: Front Oncol. 2025 May 30;15:1572040. doi: 10.3389/fonc.2025.1572040 (PMC12162274; doi:10.3389/fonc.2025.1572040)
Supplement: Supplementary file 8 [file Table1.xlsx]

## Sheet: Sheet1
Table S1. The gene sets of the seven metabolic pathways
gene	pathway
SLC3A2	Amino acid
GOT1	Amino acid
GOT2	Amino acid
ACAD8	Amino acid
ACADSB	Amino acid
NDUFAB1	Amino acid
ASPA	Amino acid
AGXT2	Amino acid
GPT	Amino acid
ARG2	Amino acid
ARG1	Amino acid
ASL	Amino acid
ASNS	Amino acid
ASS1	Amino acid
SAT1	Amino acid
TAT	Amino acid
BCAT2	Amino acid
BCAT1	Amino acid
BCKDK	Amino acid
BHMT	Amino acid
BBOX1	Amino acid
CBS	Amino acid
CNDP2	Amino acid
CTH	Amino acid
CPS1	Amino acid
CRYM	Amino acid
CSAD	Amino acid
CDO1	Amino acid
HIBADH	Amino acid
ALDH7A1	Amino acid
AMD1	Amino acid
HDC	Amino acid
ODC1	Amino acid
DDC	Amino acid
ALDH9A1	Amino acid
GLUD1	Amino acid
GLUD2	Amino acid
QDPR	Amino acid
SLC25A10	Amino acid
DLD	Amino acid
DBH	Amino acid
SHFM1	Amino acid
FAH	Amino acid
IL4I1	Amino acid
FOLH1	Amino acid
FTCD	Amino acid
GAMT	Amino acid
GATM	Amino acid
GCDH	Amino acid
GCSH	Amino acid
GLDC	Amino acid
AMT	Amino acid
CGA	Amino acid
GNMT	Amino acid
GLUL	Amino acid
GLS	Amino acid
GLS2	Amino acid
SHMT1	Amino acid
GCLM	Amino acid
GCLC	Amino acid
HAO1	Amino acid
HSD17B10	Amino acid
HGD	Amino acid
HNMT	Amino acid
HPD	Amino acid
HAL	Amino acid
UROC1	Amino acid
IDO1	Amino acid
INMT	Amino acid
DIO3	Amino acid
IVD	Amino acid
GCAT	Amino acid
CKB	Amino acid
CKM	Amino acid
CKMT2	Amino acid
CKMT1A	Amino acid
KYNU	Amino acid
SLC7A5	Amino acid
LIAS	Amino acid
LIPT1	Amino acid
GSTZ1	Amino acid
SLC45A2	Amino acid
AIMP1	Amino acid
AIMP2	Amino acid
EEF1E1	Amino acid
MCCC1	Amino acid
MCCC2	Amino acid
MTR	Amino acid
MAT1A	Amino acid
ALDH6A1	Amino acid
MTAP	Amino acid
MTRR	Amino acid
NAALAD2	Amino acid
NNMT	Amino acid
NQO1	Amino acid
OAT	Amino acid
OAZ2	Amino acid
OAZ3	Amino acid
OAZ1	Amino acid
DBT	Amino acid
BCKDHA	Amino acid
BCKDHB	Amino acid
AZIN1	Amino acid
SLC25A21	Amino acid
OGDH	Amino acid
DLST	Amino acid
DLAT	Amino acid
PDHA1	Amino acid
PDHB	Amino acid
PDHX	Amino acid
SLC25A15	Amino acid
SLC25A2	Amino acid
OTC	Amino acid
DAO	Amino acid
DDO	Amino acid
PAH	Amino acid
PCBD1	Amino acid
PNMT	Amino acid
PAPSS1	Amino acid
PYCR1	Amino acid
PRODH	Amino acid
PSMC5	Amino acid
PSMA8	Amino acid
ALDH4A1	Amino acid
OCA2	Amino acid
RPS4Y2	Amino acid
SLC6A7	Amino acid
SLC6A8	Amino acid
SLC6A11	Amino acid
SLC6A12	Amino acid
AHCY	Amino acid
SECISBP2	Amino acid
EEFSEC	Amino acid
PHGDH	Amino acid
PSPH	Amino acid
PSAT1	Amino acid
SLC5A5	Amino acid
AANAT	Amino acid
PIPOX	Amino acid
AGMAT	Amino acid
SRM	Amino acid
SMS	Amino acid
AGXT	Amino acid
SQRDL	Amino acid
SUOX	Amino acid
DARS	Amino acid
EPRS	Amino acid
IARS	Amino acid
KARS	Amino acid
MARS	Amino acid
QARS	Amino acid
RARS	Amino acid
SARS	Amino acid
TDO2	Amino acid
SERINC3	Amino acid
SERINC1	Amino acid
ACAT1	Amino acid
TST	Amino acid
TMLHE	Amino acid
TXNRD1	Amino acid
TSHB	Amino acid
TYRP1	Amino acid
DCT	Amino acid
TYR	Amino acid
PSMD14	Amino acid
NAGS	Amino acid
HIBCH	Amino acid
AASS	Amino acid
AADAT	Amino acid
KMO	Amino acid
ACMSD	Amino acid
RPS10	Amino acid
RPS11	Amino acid
RPS12	Amino acid
RPS13	Amino acid
RPS14	Amino acid
RPS15	Amino acid
RPS16	Amino acid
RPS17	Amino acid
RPS18	Amino acid
RPS19	Amino acid
RPS15A	Amino acid
RPS2	Amino acid
RPS20	Amino acid
RPS21	Amino acid
RPS23	Amino acid
RPS24	Amino acid
RPS25	Amino acid
RPS26	Amino acid
RPS27	Amino acid
RPS27A	Amino acid
RPS28	Amino acid
RPS29	Amino acid
RPS3	Amino acid
FAU	Amino acid
RPS3A	Amino acid
RPS4X	Amino acid
RPS4Y1	Amino acid
RPS5	Amino acid
RPS6	Amino acid
RPS7	Amino acid
RPS8	Amino acid
RPS9	Amino acid
RPSA	Amino acid
RPLP0	Amino acid
RPLP1	Amino acid
RPLP2	Amino acid
RPL10	Amino acid
RPL10A	Amino acid
RPL11	Amino acid
RPL12	Amino acid
RPL13	Amino acid
RPL13A	Amino acid
RPL14	Amino acid
RPL15	Amino acid
RPL17	Amino acid
RPL18	Amino acid
RPL18A	Amino acid
RPL19	Amino acid
RPL21	Amino acid
RPL22	Amino acid
RPL23	Amino acid
RPL23A	Amino acid
RPL24	Amino acid
RPL26	Amino acid
RPL26L1	Amino acid
RPL27	Amino acid
RPL27A	Amino acid
RPL28	Amino acid
RPL29	Amino acid
RPL3	Amino acid
RPL3L	Amino acid
RPL30	Amino acid
RPL31	Amino acid
RPL32	Amino acid
RPL34	Amino acid
RPL35	Amino acid
RPL35A	Amino acid
RPL36	Amino acid
RPL37	Amino acid
RPL37A	Amino acid
RPL38	Amino acid
RPL39	Amino acid
RPL4	Amino acid
UBA52	Amino acid
RPL41	Amino acid
RPL36A	Amino acid
RPL5	Amino acid
RPL6	Amino acid
RPL7	Amino acid
RPL7A	Amino acid
RPL8	Amino acid
RPL9	Amino acid
AUH	Amino acid
PSMC1	Amino acid
PSMC4	Amino acid
PSMC2	Amino acid
PSMC3	Amino acid
PSMC6	Amino acid
PSMA1	Amino acid
PSMA2	Amino acid
PSMA3	Amino acid
PSMA4	Amino acid
PSMA5	Amino acid
PSMA6	Amino acid
PSMA7	Amino acid
PSMB1	Amino acid
PSMB2	Amino acid
PSMB3	Amino acid
PSMB4	Amino acid
PSMB5	Amino acid
PSMB6	Amino acid
PSMB7	Amino acid
PSMB8	Amino acid
PSMB9	Amino acid
PSMB10	Amino acid
PSMD1	Amino acid
PSMD2	Amino acid
PSMD3	Amino acid
PSMD4	Amino acid
PSMD5	Amino acid
PSMD6	Amino acid
PSMD7	Amino acid
PSMD8	Amino acid
PSMD9	Amino acid
PSMD10	Amino acid
PSMD11	Amino acid
PSMD12	Amino acid
PSMD13	Amino acid
PSME1	Amino acid
PSME2	Amino acid
PSME3	Amino acid
PSMF1	Amino acid
RPL39L	Amino acid
SERINC2	Amino acid
TPH2	Amino acid
PAOX	Amino acid
ADO	Amino acid
GRHPR	Amino acid
CCBL1	Amino acid
ALDH18A1	Amino acid
RPS27L	Amino acid
SMOX	Amino acid
LARS	Amino acid
AFMID	Amino acid
AMDHD1	Amino acid
APIP	Amino acid
ASRGL1	Amino acid
BHMT2	Amino acid
C9orf41	Amino acid
DHTKD1	Amino acid
DUOX1	Amino acid
DUOX2	Amino acid
MRI1	Amino acid
ENOPH1	Amino acid
ETHE1	Amino acid
GADL1	Amino acid
GSR	Amino acid
IDO2	Amino acid
CCBL2	Amino acid
ASPG	Amino acid
ADI1	Amino acid
NMRAL1	Amino acid
PYCR2	Amino acid
PYCRL	Amino acid
PPM1K	Amino acid
PSMB11	Amino acid
PSME4	Amino acid
PSTK	Amino acid
RPL10L	Amino acid
RPL22L1	Amino acid
RPL36AL	Amino acid
SCLY	Amino acid
SEPSECS	Amino acid
CARNS1	Amino acid
LIPT2	Amino acid
SERINC4	Amino acid
SERINC5	Amino acid
PAPSS2	Amino acid
TH	Amino acid
TPO	Amino acid
TPH1	Amino acid
ASMT	Amino acid
DIO1	Amino acid
IYD	Amino acid
GPT2	Amino acid
DIO2	Amino acid
ADC	Amino acid
PPP2R1A	Carbohydrate
PPP2R1B	Carbohydrate
PGD	Carbohydrate
PGLS	Carbohydrate
AAAS	Carbohydrate
GOT1	Carbohydrate
GOT2	Carbohydrate
AKR1A1	Carbohydrate
AKR1B1	Carbohydrate
ALDOA	Carbohydrate
ALDOB	Carbohydrate
ALDOC	Carbohydrate
AMY2B	Carbohydrate
AMY2A	Carbohydrate
AMY1A	Carbohydrate
NAGLU	Carbohydrate
ARSB	Carbohydrate
B3GAT1	Carbohydrate
B3GAT2	Carbohydrate
B3GAT3	Carbohydrate
B3GNT1	Carbohydrate
B3GNT2	Carbohydrate
B3GNT3	Carbohydrate
B4GALT1	Carbohydrate
B4GALT2	Carbohydrate
B4GALT3	Carbohydrate
B4GALT4	Carbohydrate
B4GALT5	Carbohydrate
B4GALT6	Carbohydrate
B4GALT7	Carbohydrate
GLB1	Carbohydrate
GUSB	Carbohydrate
CALM1	Carbohydrate
CD44	Carbohydrate
SLC25A12	Carbohydrate
SLC25A13	Carbohydrate
CRYL1	Carbohydrate
DERA	Carbohydrate
ALDH1A1	Carbohydrate
SORD	Carbohydrate
SLC25A10	Carbohydrate
SLC26A2	Carbohydrate
ENO1	Carbohydrate
ENO3	Carbohydrate
ENO2	Carbohydrate
EXT1	Carbohydrate
EXT2	Carbohydrate
FBP1	Carbohydrate
FBP2	Carbohydrate
PFKFB1	Carbohydrate
PFKFB2	Carbohydrate
PFKFB3	Carbohydrate
PFKFB4	Carbohydrate
FGF21	Carbohydrate
FMOD	Carbohydrate
GAPDH	Carbohydrate
GAPDHS	Carbohydrate
G6PD	Carbohydrate
GPI	Carbohydrate
G6PC	Carbohydrate
GALNS	Carbohydrate
GALK1	Carbohydrate
GALT	Carbohydrate
GALE	Carbohydrate
GCKR	Carbohydrate
AGL	Carbohydrate
GNS	Carbohydrate
GLCE	Carbohydrate
GBE1	Carbohydrate
GYG1	Carbohydrate
GNPDA1	Carbohydrate
GPC1	Carbohydrate
GPC3	Carbohydrate
GPC4	Carbohydrate
GPC5	Carbohydrate
GPC6	Carbohydrate
SLC2A1	Carbohydrate
SLC2A2	Carbohydrate
SLC2A3	Carbohydrate
SLC2A4	Carbohydrate
SLC2A5	Carbohydrate
GYG2	Carbohydrate
GYS1	Carbohydrate
GYS2	Carbohydrate
HAS1	Carbohydrate
HAS2	Carbohydrate
HAS3	Carbohydrate
HEXA	Carbohydrate
HEXB	Carbohydrate
HMMR	Carbohydrate
NDST1	Carbohydrate
NDST2	Carbohydrate
HK1	Carbohydrate
HK2	Carbohydrate
HK3	Carbohydrate
HYAL2	Carbohydrate
IDS	Carbohydrate
IDUA	Carbohydrate
NUP160	Carbohydrate
PFKM	Carbohydrate
PFKL	Carbohydrate
PFKP	Carbohydrate
PRKACA	Carbohydrate
PRKACB	Carbohydrate
PRKACG	Carbohydrate
KERA	Carbohydrate
KHK	Carbohydrate
PHKA1	Carbohydrate
PHKA2	Carbohydrate
PHKB	Carbohydrate
PHKG1	Carbohydrate
PHKG2	Carbohydrate
PRPS1	Carbohydrate
PRPS2	Carbohydrate
PRPS1L1	Carbohydrate
PKLR	Carbohydrate
LALBA	Carbohydrate
LCT	Carbohydrate
LUM	Carbohydrate
GAA	Carbohydrate
MAN2B1	Carbohydrate
MAN2B2	Carbohydrate
MAN2C1	Carbohydrate
SLC25A11	Carbohydrate
MANBA	Carbohydrate
MDH1	Carbohydrate
MDH2	Carbohydrate
MGAM	Carbohydrate
OGN	Carbohydrate
ABCC5	Carbohydrate
NUP107	Carbohydrate
NUP153	Carbohydrate
NUP214	Carbohydrate
SLC9A1	Carbohydrate
NUP37	Carbohydrate
NUP43	Carbohydrate
NUP50	Carbohydrate
NUP62	Carbohydrate
NUP88	Carbohydrate
OMD	Carbohydrate
PPP2CA	Carbohydrate
PPP2CB	Carbohydrate
HSPG2	Carbohydrate
ACAN	Carbohydrate
NCAN	Carbohydrate
VCAN	Carbohydrate
PGK1	Carbohydrate
PGK2	Carbohydrate
PGM1	Carbohydrate
BGN	Carbohydrate
DCN	Carbohydrate
PYGL	Carbohydrate
PYGM	Carbohydrate
PYGB	Carbohydrate
PGAM1	Carbohydrate
PGAM2	Carbohydrate
BPGM	Carbohydrate
PCK1	Carbohydrate
PCK2	Carbohydrate
PAPSS1	Carbohydrate
PRELP	Carbohydrate
PC	Carbohydrate
RAE1	Carbohydrate
RANBP2	Carbohydrate
RPIA	Carbohydrate
SLC26A1	Carbohydrate
SDC1	Carbohydrate
SDC2	Carbohydrate
SDC3	Carbohydrate
SDC4	Carbohydrate
ST3GAL1	Carbohydrate
ST3GAL2	Carbohydrate
ST3GAL4	Carbohydrate
ST3GAL3	Carbohydrate
SLC5A1	Carbohydrate
SLC5A2	Carbohydrate
SLC5A3	Carbohydrate
SLC5A4	Carbohydrate
SGSH	Carbohydrate
SI	Carbohydrate
TALDO1	Carbohydrate
TKT	Carbohydrate
TPR	Carbohydrate
TREH	Carbohydrate
SLC25A1	Carbohydrate
NUP155	Carbohydrate
RPS27A	Carbohydrate
UBA52	Carbohydrate
CHIA	Carbohydrate
CHIT1	Carbohydrate
NUP133	Carbohydrate
NUP54	Carbohydrate
NUPL1	Carbohydrate
RPE	Carbohydrate
TPI1	Carbohydrate
AGRN	Carbohydrate
DCXR	Carbohydrate
EPM2A	Carbohydrate
KIAA1199	Carbohydrate
NUP205	Carbohydrate
NHLRC1	Carbohydrate
NUP93	Carbohydrate
NUP98	Carbohydrate
BCAN	Carbohydrate
SLC45A3	Carbohydrate
STAB2	Carbohydrate
SEH1L	Carbohydrate
ST3GAL6	Carbohydrate
NUPL2	Carbohydrate
NUP85	Carbohydrate
NUP35	Carbohydrate
ADPGK	Carbohydrate
B3GNT4	Carbohydrate
B3GNT7	Carbohydrate
B3GALT6	Carbohydrate
CSGALNACT1	Carbohydrate
CSGALNACT2	Carbohydrate
CHPF2	Carbohydrate
CHSY1	Carbohydrate
CHPF	Carbohydrate
CHSY3	Carbohydrate
CHST1	Carbohydrate
CHST2	Carbohydrate
CHST3	Carbohydrate
CHST5	Carbohydrate
CHST6	Carbohydrate
CHST7	Carbohydrate
CHST9	Carbohydrate
CHST11	Carbohydrate
CHST12	Carbohydrate
CHST13	Carbohydrate
CHST14	Carbohydrate
CSPG4	Carbohydrate
CSPG5	Carbohydrate
DSEL	Carbohydrate
DSE	Carbohydrate
GLB1L	Carbohydrate
GLYCTK	Carbohydrate
GPC2	Carbohydrate
SLC2A14	Carbohydrate
HS6ST1	Carbohydrate
HS6ST2	Carbohydrate
HS6ST3	Carbohydrate
HGSNAT	Carbohydrate
HPSE2	Carbohydrate
HPSE	Carbohydrate
HS2ST1	Carbohydrate
HYAL1	Carbohydrate
HYAL3	Carbohydrate
LYVE1	Carbohydrate
NDST3	Carbohydrate
NDST4	Carbohydrate
NUP188	Carbohydrate
HS3ST1	Carbohydrate
HS3ST2	Carbohydrate
HS3ST3A1	Carbohydrate
HS3ST3B1	Carbohydrate
HS3ST4	Carbohydrate
HS3ST5	Carbohydrate
HS3ST6	Carbohydrate
PGM2	Carbohydrate
NUP210	Carbohydrate
PPP1R3C	Carbohydrate
RSC1A1	Carbohydrate
SLC35B2	Carbohydrate
SLC35B3	Carbohydrate
SLC35D2	Carbohydrate
SLC5A10	Carbohydrate
CHST15	Carbohydrate
UST	Carbohydrate
XYLB	Carbohydrate
XYLT1	Carbohydrate
XYLT2	Carbohydrate
G6PC2	Carbohydrate
G6PC3	Carbohydrate
SLC5A9	Carbohydrate
GNPDA2	Carbohydrate
POM121	Carbohydrate
POM121C	Carbohydrate
SLC37A4	Carbohydrate
PAPSS2	Carbohydrate
GCK	Carbohydrate
PPP2R5D	Carbohydrate
UGP2	Carbohydrate
UBC	Carbohydrate
UBB	Carbohydrate
PPP2R1A	Energy
PPP2R1B	Energy
ADRA2A	Energy
PRKAA2	Energy
PRKAB2	Energy
PRKAG2	Energy
ACLY	Energy
CHRM3	Energy
SLC25A4	Energy
SLC25A5	Energy
SLC25A6	Energy
ADIPOQ	Energy
ARL2	Energy
CACNA1A	Energy
CACNA1E	Energy
CACNB2	Energy
CACNB3	Energy
ACACB	Energy
ADCY1	Energy
ADCY2	Energy
ADCY3	Energy
ADCY4	Energy
ADCY5	Energy
ADCY6	Energy
ADCY7	Energy
ADCY8	Energy
ADCY9	Energy
PFKFB1	Energy
FASN	Energy
GNA11	Energy
GNA14	Energy
GNA15	Energy
GNAS	Energy
GNB1	Energy
GNB2	Energy
GNB3	Energy
GNB4	Energy
GNGT1	Energy
GNG3	Energy
GNG4	Energy
GNG5	Energy
GNG7	Energy
GNG8	Energy
GNG10	Energy
GNG11	Energy
GNG12	Energy
GNG13	Energy
GNGT2	Energy
GNAI1	Energy
GNAI2	Energy
GNAQ	Energy
GCGR	Energy
GCG	Energy
FFAR1	Energy
SLC2A1	Energy
SLC2A2	Energy
INS	Energy
ITPR3	Energy
KCNJ11	Energy
PRKAR1A	Energy
PRKAR1B	Energy
PRKAR2A	Energy
PRKAR2B	Energy
PRKACA	Energy
PRKACB	Energy
PRKACG	Energy
PRKCA	Energy
PKLR	Energy
MARCKS	Energy
MLX	Energy
PPP2CA	Energy
PPP2CB	Energy
PLCB1	Energy
PLCB2	Energy
PLCB3	Energy
AGPAT1	Energy
RAP1A	Energy
AHCYL1	Energy
STK11	Energy
SYT5	Energy
TALDO1	Energy
TKT	Energy
VAMP2	Energy
MLXIPL	Energy
ADIPOR1	Energy
ADIPOR2	Energy
GNG2	Energy
ADRA2C	Energy
CACNA2D2	Energy
ARL2BP	Energy
CACNA1C	Energy
GLP1R	Energy
AKAP5	Energy
KCNS3	Energy
IQGAP1	Energy
KCNB1	Energy
KCNG2	Energy
GNB5	Energy
RAPGEF3	Energy
SNAP25	Energy
STXBP1	Energy
CACNA1D	Energy
ABCC8	Energy
ACACA	Energy
ITPR2	Energy
ITPR1	Energy
PPP2R5D	Energy
STX1A	Energy
RAPGEF4	Energy
KCNC2	Energy
HSD3B1	Lipid
HSD3B2	Lipid
AP2A1	Lipid
AP2A2	Lipid
AP2B1	Lipid
AP2M1	Lipid
A2M	Lipid
AP2S1	Lipid
PRKAA2	Lipid
PRKAB2	Lipid
PRKAG2	Lipid
ABCB11	Lipid
ABCA1	Lipid
ABCG5	Lipid
ABCG8	Lipid
DBI	Lipid
ACADL	Lipid
ACADM	Lipid
ACADS	Lipid
ACADVL	Lipid
ACHE	Lipid
ACLY	Lipid
SCD	Lipid
NDUFAB1	Lipid
AGPS	Lipid
PLIN2	Lipid
FDXR	Lipid
FDX1	Lipid
GLA	Lipid
AHR	Lipid
AKR1C1	Lipid
AKR1C2	Lipid
AKR1C3	Lipid
AKR1C4	Lipid
AKR1D1	Lipid
ALB	Lipid
AKR1B1	Lipid
ABCD1	Lipid
AMACR	Lipid
AGT	Lipid
ANGPTL3	Lipid
ANGPTL4	Lipid
APOA1	Lipid
APOA2	Lipid
APOA4	Lipid
APOB	Lipid
APOC1	Lipid
APOC2	Lipid
APOC3	Lipid
APOC4	Lipid
APOE	Lipid
APOF	Lipid
ACER3	Lipid
LPA	Lipid
ARF1	Lipid
ARF3	Lipid
ARNT2	Lipid
ARNT	Lipid
ARSA	Lipid
ARSB	Lipid
ARSD	Lipid
ARSE	Lipid
ARSF	Lipid
ASAH1	Lipid
SMPD1	Lipid
ACOT7	Lipid
CEL	Lipid
BDH1	Lipid
GLB1	Lipid
BHMT	Lipid
BMX	Lipid
CYP11A1	Lipid
CYP39A1	Lipid
ACOT12	Lipid
CRAT	Lipid
B4GALNT1	Lipid
ACOX1	Lipid
ACOX2	Lipid
ACOX3	Lipid
CAV1	Lipid
NFYB	Lipid
CREBBP	Lipid
CD36	Lipid
CDS1	Lipid
CDS2	Lipid
UGCG	Lipid
CETP	Lipid
ACOT9	Lipid
CCNC	Lipid
UGT8	Lipid
BCHE	Lipid
CIDEA	Lipid
CLOCK	Lipid
CPNE1	Lipid
CPNE3	Lipid
CPNE6	Lipid
CPNE7	Lipid
ACACB	Lipid
POMC	Lipid
CLPS	Lipid
COQ3	Lipid
COQ6	Lipid
COQ7	Lipid
CYP1A1	Lipid
CYP1A2	Lipid
CYP1B1	Lipid
CYP27A1	Lipid
CYP46A1	Lipid
CYP4B1	Lipid
CYP4A11	Lipid
CYP51A1	Lipid
CYP7A1	Lipid
CYP7B1	Lipid
CYP8B1	Lipid
CYP2C8	Lipid
CYP2C9	Lipid
CYP2C19	Lipid
CYP4F2	Lipid
CYP4F3	Lipid
CYP4F11	Lipid
CYP2J2	Lipid
CYP11B1	Lipid
CYP11B2	Lipid
CYP21A2	Lipid
CPT1A	Lipid
CPT2	Lipid
CYP17A1	Lipid
CPT1B	Lipid
CYP19A1	Lipid
MED17	Lipid
MED7	Lipid
SPTLC3	Lipid
FITM2	Lipid
CTGF	Lipid
PCYT1A	Lipid
PCYT1B	Lipid
MID1IP1	Lipid
ALDH7A1	Lipid
DAB1	Lipid
GNPAT	Lipid
MLYCD	Lipid
DECR1	Lipid
DGAT1	Lipid
ALDH3B1	Lipid
ALDH3B2	Lipid
HSD17B1	Lipid
HSD17B2	Lipid
HSD17B3	Lipid
HSD17B4	Lipid
HSD17B8	Lipid
DHCR7	Lipid
CBR1	Lipid
DHCR24	Lipid
HSD11B1	Lipid
HSD11B2	Lipid
EBP	Lipid
HADHA	Lipid
HADHB	Lipid
ECHS1	Lipid
EHHADH	Lipid
ETNK1	Lipid
ETNK2	Lipid
ELOVL1	Lipid
ELOVL2	Lipid
ELOVL3	Lipid
ELOVL4	Lipid
MVD	Lipid
TM7SF2	Lipid
SQLE	Lipid
LSS	Lipid
ESRRA	Lipid
FAAH	Lipid
FABP4	Lipid
FABP7	Lipid
FABP5	Lipid
FABP3	Lipid
FABP2	Lipid
FABP1	Lipid
FASN	Lipid
FDFT1	Lipid
FGF21	Lipid
ALOX5AP	Lipid
FDPS	Lipid
CIDEC	Lipid
FURIN	Lipid
KDSR	Lipid
FYN	Lipid
PIKFYVE	Lipid
G0S2	Lipid
GALC	Lipid
GGPS1	Lipid
GGT1	Lipid
GGT5	Lipid
GK2	Lipid
GBA	Lipid
CGA	Lipid
GLIPR1	Lipid
GK	Lipid
GLTP	Lipid
GPD1	Lipid
GPD2	Lipid
PNPLA4	Lipid
GPX1	Lipid
GPX2	Lipid
GPX4	Lipid
TECR	Lipid
HAO2	Lipid
HADH	Lipid
ALAS1	Lipid
HEXA	Lipid
HEXB	Lipid
HMGCS2	Lipid
HMGCS1	Lipid
HACL1	Lipid
HRASLS5	Lipid
HRASLS	Lipid
HRASLS2	Lipid
PLA2G16	Lipid
EPHX2	Lipid
IDH1	Lipid
IDI1	Lipid
IDI2	Lipid
FABP6	Lipid
KPNB1	Lipid
INSIG1	Lipid
PRKACA	Lipid
PRKACB	Lipid
PRKACG	Lipid
CSNK1G2	Lipid
CSNK2A2	Lipid
CSNK2B	Lipid
GPCPD1	Lipid
CHKB	Lipid
CHKA	Lipid
MVK	Lipid
PRKD1	Lipid
PRKD3	Lipid
PRKD2	Lipid
PTGR1	Lipid
LTC4S	Lipid
LCAT	Lipid
SPTLC1	Lipid
SPTLC2	Lipid
ACSL1	Lipid
ACSL3	Lipid
ACSL4	Lipid
ACSL5	Lipid
ACSL6	Lipid
LDLR	Lipid
VLDLR	Lipid
LIPA	Lipid
PNLIPRP1	Lipid
LIPG	Lipid
LIPF	Lipid
LIPC	Lipid
LPL	Lipid
PNLIP	Lipid
LIPE	Lipid
LTA4H	Lipid
ALOX15	Lipid
ALOX5	Lipid
ALOX12	Lipid
ALOX12B	Lipid
LPIN1	Lipid
LPIN2	Lipid
LPIN3	Lipid
LHB	Lipid
ALOX15B	Lipid
DMGDH	Lipid
ME1	Lipid
SLC25A20	Lipid
DPEP1	Lipid
ABCB4	Lipid
MED6	Lipid
STARD3NL	Lipid
MAPKAPK2	Lipid
STARD3	Lipid
ABCC1	Lipid
ABCC3	Lipid
MBTPS1	Lipid
MBTPS2	Lipid
MTM1	Lipid
MTTP	Lipid
MTMR1	Lipid
MTMR2	Lipid
MTMR3	Lipid
MTMR6	Lipid
MTMR7	Lipid
MUT	Lipid
NCOA2	Lipid
NEU1	Lipid
NEU2	Lipid
NEU3	Lipid
TRIB3	Lipid
SCP2	Lipid
NPAS2	Lipid
NPC1	Lipid
NPC2	Lipid
NR1D1	Lipid
NRF1	Lipid
NR1H2	Lipid
NSDHL	Lipid
SMPD2	Lipid
SLC10A2	Lipid
SLC10A1	Lipid
CROT	Lipid
OSBPL1A	Lipid
OSBPL2	Lipid
OSBPL3	Lipid
OSBPL5	Lipid
OSBPL6	Lipid
OSBPL7	Lipid
OSBPL8	Lipid
OSBPL9	Lipid
OSBPL10	Lipid
OSBP	Lipid
PIK3CA	Lipid
PIK3CB	Lipid
PIK3CD	Lipid
PIK3CG	Lipid
EP300	Lipid
PIK3R3	Lipid
PIK3R1	Lipid
PIK3R2	Lipid
PLA2G1B	Lipid
PLA2G3	Lipid
PLA2G4A	Lipid
PLA2G5	Lipid
PLA2G6	Lipid
PLA2G2A	Lipid
PLA2G2D	Lipid
PLA2G2E	Lipid
PLA2G2F	Lipid
PLA2G10	Lipid
PLA2G12A	Lipid
PHYH	Lipid
PCCA	Lipid
PCCB	Lipid
PCSK5	Lipid
STARD10	Lipid
PCYT2	Lipid
P4HB	Lipid
PEMT	Lipid
HPGDS	Lipid
HPGD	Lipid
PTGS1	Lipid
PTGS2	Lipid
PTGDS	Lipid
PI4KA	Lipid
PIP4K2A	Lipid
CDIPT	Lipid
PIK3C2B	Lipid
PIK3C2G	Lipid
AGPAT1	Lipid
AGPAT2	Lipid
AGPAT3	Lipid
AGPAT4	Lipid
AGPAT5	Lipid
PLD2	Lipid
PLIN1	Lipid
GPAM	Lipid
PLTP	Lipid
SLC25A17	Lipid
PMVK	Lipid
ACOT13	Lipid
PON1	Lipid
PON2	Lipid
PON3	Lipid
PPP1CA	Lipid
PPP1CB	Lipid
PPP1CC	Lipid
PPARA	Lipid
PPARD	Lipid
ALPI	Lipid
PCTP	Lipid
PITPNB	Lipid
PPT1	Lipid
PPT2	Lipid
CTSA	Lipid
PTDSS1	Lipid
ACOT8	Lipid
ACOT2	Lipid
PTEN	Lipid
PTGES	Lipid
PTGIS	Lipid
PTPN13	Lipid
RAB14	Lipid
RAB5A	Lipid
RELN	Lipid
RGL1	Lipid
RORA	Lipid
RXRA	Lipid
SLCO1A2	Lipid
SLCO1B1	Lipid
SLCO1B3	Lipid
SEC23A	Lipid
SEC24A	Lipid
SEC24B	Lipid
SEC24C	Lipid
SEC24D	Lipid
SRD5A1	Lipid
GM2A	Lipid
PSAP	Lipid
SAR1B	Lipid
SCAP	Lipid
OXCT1	Lipid
FHL2	Lipid
SOAT1	Lipid
SOAT2	Lipid
SP1	Lipid
SPHK1	Lipid
SPHK2	Lipid
MED21	Lipid
SREBF2	Lipid
STAR	Lipid
STARD4	Lipid
STARD5	Lipid
STARD6	Lipid
STARD7	Lipid
STS	Lipid
SULT2A1	Lipid
MED22	Lipid
SYNJ1	Lipid
SYNJ2	Lipid
MED24	Lipid
THRAP3	Lipid
MED12	Lipid
MED13	Lipid
TBL1XR1	Lipid
TBL1X	Lipid
TEAD1	Lipid
TEAD2	Lipid
TEAD3	Lipid
TEAD4	Lipid
PTGES3	Lipid
TAZ	Lipid
TBXAS1	Lipid
ACOT11	Lipid
THRSP	Lipid
ACAA1	Lipid
ACAT1	Lipid
ACAA2	Lipid
PLIN3	Lipid
RARRES3	Lipid
TPTE	Lipid
TNFRSF21	Lipid
TXNRD1	Lipid
SLC25A1	Lipid
VAPA	Lipid
VAPB	Lipid
HDLBP	Lipid
SLC27A2	Lipid
LPGAT1	Lipid
FIG4	Lipid
YAP1	Lipid
ZDHHC8	Lipid
CDK8	Lipid
RAN	Lipid
RAB4A	Lipid
PLD1	Lipid
LBR	Lipid
MCEE	Lipid
HMGCL	Lipid
PNPLA3	Lipid
AMN	Lipid
CERK	Lipid
TMEM55B	Lipid
CRLS1	Lipid
DDHD1	Lipid
MMAA	Lipid
PI4KB	Lipid
INPP5J	Lipid
PCSK9	Lipid
EPT1	Lipid
SGPL1	Lipid
SH3KBP1	Lipid
INPP5K	Lipid
SIN3A	Lipid
SIN3B	Lipid
MED31	Lipid
SGPP1	Lipid
SGPP2	Lipid
SCARB1	Lipid
SUMF1	Lipid
SUMF2	Lipid
MED20	Lipid
HSD3B7	Lipid
B3GALNT1	Lipid
ARNTL	Lipid
BMP1	Lipid
COL4A3BP	Lipid
CHDH	Lipid
ACOT1	Lipid
ALDH3A2	Lipid
MCAT	Lipid
HMGCR	Lipid
INPP5E	Lipid
MGLL	Lipid
MYLIP	Lipid
PLA2G4C	Lipid
PIP4K2B	Lipid
PLEKHA1	Lipid
PLEKHA2	Lipid
PLEKHA3	Lipid
PLEKHA4	Lipid
PLEKHA5	Lipid
PLEKHA6	Lipid
PPARGC1A	Lipid
PTDSS2	Lipid
ACOT4	Lipid
RUFY1	Lipid
SARDH	Lipid
OLAH	Lipid
SGMS1	Lipid
SGMS2	Lipid
SREBF1	Lipid
ACAT2	Lipid
BAAT	Lipid
THEM4	Lipid
LDLRAP1	Lipid
APOA5	Lipid
PIK3C3	Lipid
PIK3R4	Lipid
CH25H	Lipid
SLC27A5	Lipid
TGS1	Lipid
CSNK2A1	Lipid
CYP4F22	Lipid
MED25	Lipid
MED14	Lipid
MED30	Lipid
MED4	Lipid
AACS	Lipid
ABHD3	Lipid
ABHD4	Lipid
ABHD5	Lipid
ACBD4	Lipid
ACBD5	Lipid
ACBD6	Lipid
ACBD7	Lipid
ACSBG1	Lipid
ACSBG2	Lipid
ACAD10	Lipid
ACAD11	Lipid
ACOT6	Lipid
ACOXL	Lipid
ACSF2	Lipid
ACSF3	Lipid
ACSM3	Lipid
ACSS3	Lipid
NCEH1	Lipid
AGK	Lipid
ANKRD1	Lipid
ARSG	Lipid
ARSH	Lipid
ARSI	Lipid
ARSJ	Lipid
ARSK	Lipid
ARV1	Lipid
ACER2	Lipid
ASAH2	Lipid
ACER1	Lipid
AWAT1	Lipid
AWAT2	Lipid
BDH2	Lipid
CARM1	Lipid
CBR4	Lipid
CDK19	Lipid
CEPT1	Lipid
CHD9	Lipid
CHPT1	Lipid
COQ2	Lipid
COQ5	Lipid
COQ9	Lipid
CREB3L3	Lipid
SLC44A1	Lipid
SLC44A2	Lipid
SLC44A3	Lipid
SLC44A4	Lipid
SLC44A5	Lipid
CUBN	Lipid
DDHD2	Lipid
DECR2	Lipid
DEGS1	Lipid
DEGS2	Lipid
DGAT2L6	Lipid
DGAT2	Lipid
HSD17B11	Lipid
HSD17B12	Lipid
HSD17B13	Lipid
HSD17B14	Lipid
PDSS2	Lipid
DPEP2	Lipid
DPEP3	Lipid
PDSS1	Lipid
ELOVL5	Lipid
ELOVL6	Lipid
ELOVL7	Lipid
ENPP6	Lipid
ENPP7	Lipid
CES3	Lipid
ESYT1	Lipid
ESYT2	Lipid
ESYT3	Lipid
FAAH2	Lipid
FABP9	Lipid
FAR1	Lipid
FAR2	Lipid
FADS1	Lipid
FADS2	Lipid
GBA2	Lipid
GDE1	Lipid
GDPD1	Lipid
GDPD3	Lipid
GDPD5	Lipid
GLB1L	Lipid
GLTPD1	Lipid
GPD1L	Lipid
GRHL1	Lipid
GPIHBP1	Lipid
INPP4A	Lipid
INPP4B	Lipid
INSIG2	Lipid
LIPH	Lipid
LIPI	Lipid
LIPJ	Lipid
LIPK	Lipid
LIPM	Lipid
LIPN	Lipid
PNLIPRP3	Lipid
LMF1	Lipid
LMF2	Lipid
LSR	Lipid
LCLAT1	Lipid
MBOAT1	Lipid
MBOAT2	Lipid
LPCAT3	Lipid
MBOAT7	Lipid
MED13L	Lipid
MED10	Lipid
MED11	Lipid
MED18	Lipid
MED19	Lipid
MED28	Lipid
MED29	Lipid
MED9	Lipid
MFSD2A	Lipid
MOGAT1	Lipid
MOGAT2	Lipid
MOGAT3	Lipid
MTF1	Lipid
MTMR4	Lipid
MTMR14	Lipid
NPC1L1	Lipid
SMPD3	Lipid
SMPD4	Lipid
NUDT19	Lipid
NUDT7	Lipid
ORMDL1	Lipid
ORMDL2	Lipid
ORMDL3	Lipid
PIK3C2A	Lipid
PI4K2A	Lipid
PI4K2B	Lipid
PLA2G4D	Lipid
PLA2G4E	Lipid
PLA2G4F	Lipid
LPCAT1	Lipid
LPCAT2	Lipid
PECR	Lipid
PTGES2	Lipid
PHOSPHO1	Lipid
PIK3R5	Lipid
PIK3R6	Lipid
PIP4K2C	Lipid
PIP5K1A	Lipid
PIP5K1B	Lipid
PIP5K1C	Lipid
PITPNM1	Lipid
PITPNM2	Lipid
PITPNM3	Lipid
PLEKHA8	Lipid
PLA1A	Lipid
PLA2R1	Lipid
PLB1	Lipid
PLBD1	Lipid
AGPAT6	Lipid
LPCAT4	Lipid
AGPAT9	Lipid
PLD3	Lipid
PLD4	Lipid
PNPLA2	Lipid
PNPLA5	Lipid
PNPLA6	Lipid
PNPLA7	Lipid
PNPLA8	Lipid
GPAT2	Lipid
ACP6	Lipid
PPM1L	Lipid
PPARGC1B	Lipid
PTPLAD1	Lipid
PTPLAD2	Lipid
PTPMT1	Lipid
PEX11A	Lipid
SLC27A1	Lipid
SLC27A3	Lipid
TECRL	Lipid
SRD5A3	Lipid
SACM1L	Lipid
SCD5	Lipid
INPP5D	Lipid
INPPL1	Lipid
SMARCD3	Lipid
TNFAIP8	Lipid
THEM5	Lipid
TMEM86B	Lipid
TNFAIP8L1	Lipid
TNFAIP8L2	Lipid
TPTE2	Lipid
FITM1	Lipid
VAC14	Lipid
WWTR1	Lipid
PLD6	Lipid
PTGR2	Lipid
CHAT	Lipid
C10orf129	Lipid
AHRR	Lipid
FAM120B	Lipid
HMGCLL1	Lipid
PGS1	Lipid
INPP5F	Lipid
TNFAIP8L3	Lipid
NCOA6	Lipid
CYP4A22	Lipid
FABP12	Lipid
PTPLA	Lipid
PTPLB	Lipid
HDAC3	Lipid
NCOR1	Lipid
MED26	Lipid
CLTA	Lipid
NFYA	Lipid
PCSK6	Lipid
PPARG	Lipid
ABCG1	Lipid
HSD17B7	Lipid
CLTC	Lipid
OCRL	Lipid
ACACA	Lipid
NR1H3	Lipid
NFYC	Lipid
MED1	Lipid
NCOA1	Lipid
MED27	Lipid
CYP2U1	Lipid
TIAM2	Lipid
MED8	Lipid
NR1H4	Lipid
MED15	Lipid
MED23	Lipid
MED16	Lipid
NCOR2	Lipid
NCOA3	Lipid
PISD	Lipid
NEU4	Lipid
AKR1B15	Lipid
NT5C2	Nucleotide
NT5E	Nucleotide
ADA	Nucleotide
ADK	Nucleotide
AGXT2	Nucleotide
AMPD1	Nucleotide
AMPD2	Nucleotide
AMPD3	Nucleotide
APRT	Nucleotide
UPB1	Nucleotide
CAT	Nucleotide
CDA	Nucleotide
DCK	Nucleotide
DCTD	Nucleotide
DGUOK	Nucleotide
DPYD	Nucleotide
DPYS	Nucleotide
ENTPD1	Nucleotide
ENTPD2	Nucleotide
ENTPD3	Nucleotide
ENTPD4	Nucleotide
ENTPD5	Nucleotide
ENTPD6	Nucleotide
GLRX	Nucleotide
GMPR	Nucleotide
GMPR2	Nucleotide
GPX1	Nucleotide
GMPS	Nucleotide
GDA	Nucleotide
HPRT1	Nucleotide
IMPDH1	Nucleotide
IMPDH2	Nucleotide
AK1	Nucleotide
AK2	Nucleotide
AK5	Nucleotide
CMPK1	Nucleotide
GUK1	Nucleotide
TK2	Nucleotide
DTYMK	Nucleotide
NME1	Nucleotide
NME2	Nucleotide
NME4	Nucleotide
NUDT5	Nucleotide
PNP	Nucleotide
PPAT	Nucleotide
GART	Nucleotide
PFAS	Nucleotide
PAICS	Nucleotide
ADSL	Nucleotide
ATIC	Nucleotide
ADSS	Nucleotide
CAD	Nucleotide
UMPS	Nucleotide
DHODH	Nucleotide
RRM1	Nucleotide
RRM2	Nucleotide
TXN	Nucleotide
TXNRD1	Nucleotide
TYMP	Nucleotide
TYMS	Nucleotide
UCK1	Nucleotide
UCK2	Nucleotide
UPP1	Nucleotide
XDH	Nucleotide
TK1	Nucleotide
ITPA	Nucleotide
AK7	Nucleotide
NT5C	Nucleotide
NT5M	Nucleotide
ADSSL1	Nucleotide
UPP2	Nucleotide
NT5C1A	Nucleotide
NT5C1B	Nucleotide
DUT	Nucleotide
NUDT13	Nucleotide
POMP	Nucleotide
NUDT1	Nucleotide
ADAL	Nucleotide
DDX31	Nucleotide
ENTPD7	Nucleotide
ENTPD8	Nucleotide
GSR	Nucleotide
LHPP	Nucleotide
NUDT15	Nucleotide
NUDT16	Nucleotide
CTPS2	Nucleotide
RRM2B	Nucleotide
DCTPP1	Nucleotide
NUDT18	Nucleotide
NUDT9	Nucleotide
ACO2	TCA cycle
NDUFAB1	TCA cycle
ATP5G1	TCA cycle
ATP5G2	TCA cycle
ATP5G3	TCA cycle
ATP5A1	TCA cycle
ATP5B	TCA cycle
ATP5D	TCA cycle
ATP5E	TCA cycle
ATP5F1	TCA cycle
ATP5C1	TCA cycle
ATP5I	TCA cycle
ATP5J2	TCA cycle
ATP5L	TCA cycle
ATP5O	TCA cycle
ATP5H	TCA cycle
ATP5J	TCA cycle
ATP5S	TCA cycle
BSG	TCA cycle
SDHC	TCA cycle
NDUFAF1	TCA cycle
CS	TCA cycle
COX7A2L	TCA cycle
COX5A	TCA cycle
COX5B	TCA cycle
COX6A1	TCA cycle
COX6B1	TCA cycle
COX6C	TCA cycle
COX7B	TCA cycle
COX7C	TCA cycle
COX8A	TCA cycle
COX11	TCA cycle
COX4I1	TCA cycle
CYC1	TCA cycle
CYCS	TCA cycle
SDHA	TCA cycle
SDHB	TCA cycle
SDHD	TCA cycle
DLD	TCA cycle
ETFA	TCA cycle
ETFB	TCA cycle
FH	TCA cycle
IDH3A	TCA cycle
IDH3B	TCA cycle
IDH3G	TCA cycle
IDH2	TCA cycle
LDHA	TCA cycle
LDHB	TCA cycle
LDHC	TCA cycle
LDHAL6B	TCA cycle
GLO1	TCA cycle
LRPPRC	TCA cycle
MDH2	TCA cycle
SLC16A1	TCA cycle
SLC16A8	TCA cycle
SLC16A3	TCA cycle
NDUFA7	TCA cycle
NDUFC2	TCA cycle
NDUFA12	TCA cycle
NDUFB3	TCA cycle
NDUFA6	TCA cycle
NDUFB4	TCA cycle
NDUFA13	TCA cycle
NDUFB6	TCA cycle
NDUFB7	TCA cycle
NDUFB9	TCA cycle
NDUFA2	TCA cycle
NDUFA3	TCA cycle
NDUFB8	TCA cycle
NDUFB10	TCA cycle
NDUFB2	TCA cycle
NDUFC1	TCA cycle
NDUFA1	TCA cycle
NDUFB1	TCA cycle
NDUFS5	TCA cycle
NDUFB5	TCA cycle
NNT	TCA cycle
NDUFS1	TCA cycle
NDUFV1	TCA cycle
NDUFS2	TCA cycle
NDUFA10	TCA cycle
NDUFA9	TCA cycle
NDUFA5	TCA cycle
NDUFS3	TCA cycle
NDUFV2	TCA cycle
NDUFS8	TCA cycle
NDUFS7	TCA cycle
NDUFA4	TCA cycle
NDUFS6	TCA cycle
NDUFV3	TCA cycle
NDUFA8	TCA cycle
NDUFS4	TCA cycle
OGDH	TCA cycle
DLST	TCA cycle
DLAT	TCA cycle
PDHA1	TCA cycle
PDHB	TCA cycle
PDHX	TCA cycle
PDK1	TCA cycle
PDK2	TCA cycle
PDK3	TCA cycle
PDK4	TCA cycle
PDP1	TCA cycle
PDP2	TCA cycle
PPARD	TCA cycle
RXRA	TCA cycle
SUCLA2	TCA cycle
SUCLG2	TCA cycle
SCO1	TCA cycle
SCO2	TCA cycle
SUCLG1	TCA cycle
SURF1	TCA cycle
TRAP1	TCA cycle
UCP1	TCA cycle
UCP2	TCA cycle
SLC25A27	TCA cycle
UQCRC1	TCA cycle
UQCRC2	TCA cycle
UQCRB	TCA cycle
UQCRH	TCA cycle
UQCRFS1	TCA cycle
UQCRQ	TCA cycle
UQCR10	TCA cycle
UQCR11	TCA cycle
ACAD9	TCA cycle
NDUFAF4	TCA cycle
NUBPL	TCA cycle
NDUFB11	TCA cycle
COX18	TCA cycle
TACO1	TCA cycle
LDHAL6A	TCA cycle
NDUFA11	TCA cycle
ECSIT	TCA cycle
NDUFAF3	TCA cycle
COX16	TCA cycle
COX19	TCA cycle
COQ10A	TCA cycle
COQ10B	TCA cycle
D2HGDH	TCA cycle
ADHFE1	TCA cycle
L2HGDH	TCA cycle
NDUFAF2	TCA cycle
TMEM126B	TCA cycle
PDPR	TCA cycle
SLC25A14	TCA cycle
UCP3	TCA cycle
ETFDH	TCA cycle
HAGH	TCA cycle
NT5E	Vitamin cofactor
ABCD4	Vitamin cofactor
AOX1	Vitamin cofactor
AKR1B10	Vitamin cofactor
AKR1C1	Vitamin cofactor
AKR1C3	Vitamin cofactor
AKR1C4	Vitamin cofactor
APOA1	Vitamin cofactor
APOA2	Vitamin cofactor
APOA4	Vitamin cofactor
APOB	Vitamin cofactor
APOC2	Vitamin cofactor
APOC3	Vitamin cofactor
APOE	Vitamin cofactor
APOM	Vitamin cofactor
HLCS	Vitamin cofactor
BST1	Vitamin cofactor
BTD	Vitamin cofactor
MTHFD1	Vitamin cofactor
CD38	Vitamin cofactor
CTRC	Vitamin cofactor
ACACB	Vitamin cofactor
CLPS	Vitamin cofactor
CYP24A1	Vitamin cofactor
CYP27B1	Vitamin cofactor
CYP8B1	Vitamin cofactor
CTRB1	Vitamin cofactor
CYB5A	Vitamin cofactor
SLC25A19	Vitamin cofactor
DHFR	Vitamin cofactor
FASN	Vitamin cofactor
SLC19A1	Vitamin cofactor
FOLR2	Vitamin cofactor
ALDH1L1	Vitamin cofactor
MTHFS	Vitamin cofactor
SLC25A16	Vitamin cofactor
GPHN	Vitamin cofactor
SHMT1	Vitamin cofactor
SHMT2	Vitamin cofactor
GPC1	Vitamin cofactor
GPC3	Vitamin cofactor
GPC4	Vitamin cofactor
GPC5	Vitamin cofactor
GPC6	Vitamin cofactor
GSTO1	Vitamin cofactor
SLC2A1	Vitamin cofactor
SLC2A3	Vitamin cofactor
GIF	Vitamin cofactor
LDLR	Vitamin cofactor
LGMN	Vitamin cofactor
LPL	Vitamin cofactor
PNLIP	Vitamin cofactor
LRP1	Vitamin cofactor
LRP2	Vitamin cofactor
MCCC1	Vitamin cofactor
MCCC2	Vitamin cofactor
MTR	Vitamin cofactor
SLC25A32	Vitamin cofactor
MOCS3	Vitamin cofactor
ABCC1	Vitamin cofactor
MOCS2	Vitamin cofactor
MTHFD2	Vitamin cofactor
MTHFR	Vitamin cofactor
MTRR	Vitamin cofactor
MUT	Vitamin cofactor
QPRT	Vitamin cofactor
COASY	Vitamin cofactor
CYB5R3	Vitamin cofactor
NNMT	Vitamin cofactor
ENPP1	Vitamin cofactor
ENPP2	Vitamin cofactor
ENPP3	Vitamin cofactor
NAMPT	Vitamin cofactor
PCCA	Vitamin cofactor
PCCB	Vitamin cofactor
PDXK	Vitamin cofactor
HSPG2	Vitamin cofactor
PTGS2	Vitamin cofactor
PANK2	Vitamin cofactor
PANK3	Vitamin cofactor
PANK4	Vitamin cofactor
ACP5	Vitamin cofactor
NADK	Vitamin cofactor
PARP4	Vitamin cofactor
PTGIS	Vitamin cofactor
PC	Vitamin cofactor
RBP1	Vitamin cofactor
RBP2	Vitamin cofactor
RBP4	Vitamin cofactor
SDC1	Vitamin cofactor
SDC2	Vitamin cofactor
SDC3	Vitamin cofactor
SDC4	Vitamin cofactor
SLC5A6	Vitamin cofactor
LRP12	Vitamin cofactor
SLC23A1	Vitamin cofactor
SLC23A2	Vitamin cofactor
TCN1	Vitamin cofactor
TCN2	Vitamin cofactor
SLC19A2	Vitamin cofactor
PRSS1	Vitamin cofactor
PRSS3	Vitamin cofactor
TTR	Vitamin cofactor
VNN1	Vitamin cofactor
VNN2	Vitamin cofactor
GC	Vitamin cofactor
LRAT	Vitamin cofactor
AMN	Vitamin cofactor
PARP9	Vitamin cofactor
BCMO1	Vitamin cofactor
BCO2	Vitamin cofactor
GSTO2	Vitamin cofactor
MMAA	Vitamin cofactor
MMAB	Vitamin cofactor
NMNAT1	Vitamin cofactor
NMNAT2	Vitamin cofactor
PNPO	Vitamin cofactor
RDH11	Vitamin cofactor
RFK	Vitamin cofactor
THTPA	Vitamin cofactor
AGRN	Vitamin cofactor
LRP10	Vitamin cofactor
LRP8	Vitamin cofactor
NMNAT3	Vitamin cofactor
PPCS	Vitamin cofactor
TPK1	Vitamin cofactor
VKORC1	Vitamin cofactor
PPCDC	Vitamin cofactor
FLAD1	Vitamin cofactor
NADSYN1	Vitamin cofactor
FPGS	Vitamin cofactor
AASDHPPT	Vitamin cofactor
SLC19A3	Vitamin cofactor
SLC46A1	Vitamin cofactor
CYP2R1	Vitamin cofactor
APOA1BP	Vitamin cofactor
ALDH1L2	Vitamin cofactor
MMADHC	Vitamin cofactor
CD320	Vitamin cofactor
CTRB2	Vitamin cofactor
CUBN	Vitamin cofactor
DHFRL1	Vitamin cofactor
GPC2	Vitamin cofactor
GPIHBP1	Vitamin cofactor
LMBRD1	Vitamin cofactor
MMACHC	Vitamin cofactor
MOCOS	Vitamin cofactor
NFS1	Vitamin cofactor
NUDT12	Vitamin cofactor
PARP10	Vitamin cofactor
PARP14	Vitamin cofactor
PARP16	Vitamin cofactor
PARP6	Vitamin cofactor
PARP8	Vitamin cofactor
PDZD11	Vitamin cofactor
RFT1	Vitamin cofactor
PLB1	Vitamin cofactor
NAPRT1	Vitamin cofactor
SLC22A13	Vitamin cofactor
UBIAD1	Vitamin cofactor
VKORC1L1	Vitamin cofactor
MTHFD2L	Vitamin cofactor
SLC5A8	Vitamin cofactor
CARKD	Vitamin cofactor
MTHFD1L	Vitamin cofactor
ACACA	Vitamin cofactor
PANK1	Vitamin cofactor
MOCS1	Vitamin cofactor
